# Supplementary material for: Identification of QTLs for wheat heading time across multiple-environments
Source: Theor Appl Genet. 2022 Jul 1;135(8):2833–48. doi: 10.1007/s00122-022-04152-6 (PMC9325850; doi:10.1007/s00122-022-04152-6)
Supplement: Supplementary file 8 — Table S1 Summary of heading date scorings and daily measurements of environmental factors per location and year. Table S2 Primer used for the analysis of allelic variation at VRN and PPD genes. Table S3 Physical mapping of VRN and PPD genes based on reported flanking Marker in cM. Table S4 ANOVA of climatic variable and heading date depending on location and year. Table S5 Pearson coefficients of correlations between HD and the environmental parameters . Table S6 Genotyping of 213 cultivars at known VRN and PPD genes via PCR. (+) and (-) indicate the presence and absence of the corresponding alleles. Table S7 Genotypic variance of QTL TaHd044 compared to VRN and PPD genes. Table S8 Environment specific QTL per location and year in panel1. Table S9 Epistatic interactions detected in panel1. Table S10 Epistatic interactions detected in panel2 (XLSX 106 KB) [file 122_2022_4152_MOESM8_ESM.xlsx]

## Sheet: Table S1
Summary of Heading date scoring and daily measurements of environmental factors per location and year
Location	Year	Heading (days)		Global radiation (Mj/m2/day)		Precipitations mm		Tmin (°C)		Tmax (°C)		Daylength (h)
		Winter	Spring	Winter	Spring	Winter	Spring	Winter	Spring	Winter	Spring
Loc1 48°08'N	2015	153.03	97.03	1788.18	1517.13	303.4	178.8	-0.13	1.9	11.94	16.43	15.8361
	2016	140.85	56.85	1602.06	1098.65	235.11	99.11	0.25	5.02	11.45	20.79	15.4537
	2017	154.73	80.73	1802.77	1379.71	266.07	167.97	-1.23	3.07	11.34	17.8	15.8758
Loc2 50°44'N	2015	151.04	91.04	1144.43	963.77	185.34	83.29	2.39	3.99	11.25	14.93	16.1997
	2016	146.91	64.91	1094.04	739.25	126.01	80.3	2.95	6.88	12.22	19.33	16.066
	2017	149.31	104.31	1623.28	1449.76	149.26	112.52	2.71	4.79	11.83	15.15	16.1454
Loc3 50°46'N	2015	156.1	96.1	1476.31	1295.99	173.72	102.57	2.98	4.87	10.05	13.23	16.3151
	2016	154.02	77.02	1296.5	1016.5	267.43	131.43	3.16	5.75	11.27	16.26	16.2596
Loc4 51°47'N	2015	153.62	70.62	1546.63	1147.53	169.46	91.86	1.46	3.76	11.61	17.13	16.4308
	2016	150.32	71.32	1414.83	1082.2	155.62	79.82	1.44	4.3	10.99	16.4	16.3227
	2017	154.28	103.28	1453.86	1320.47	209.07	178.47	1.87	4.5	11.47	15.53	16.4634
Loc5 52°22'N	2015	158.17	94.17	1624.62	1404.52	109.01	63.79	2.93	4.3	10.63	14.04	16.6533
	2016	152.27	73.27	1416.93	1107.62	209.4	109.4	3.09	6.27	10.02	14.99	16.5192
	2017	154.99	98.99	1495.8	1335.48	175.14	115.62	3.59	6.06	10.88	15.01	16.6151
Loc6 54°19'N	2015	167.94	73.94	1769.23	1284.66	307.71	119.71	2.13	5.03	9.22	14.43	16.1997
	2016	156.82	78.82	1524.93	1229.84	239.9	91.4	1.71	5.03	8.81	14.02	17.0069
	2017	154.64	77.64	1501.91	1246.89	229.42	116.12	2.2	5.12	8.92	14.03	16.9496

## Sheet: Table S2
PCR anaylsis for genotyping panel2 at VRN and PPD loci
Gene	Allele/ target		Name of primer	Allele effect	Primer sequence (5´- 3´)	Amplicon size [bp]	Annealing temperature [°C]	Reference	Growth habit
VRN1	vrn-A1		Intr1/C/F	Recessive	GCACTCCTAACCCACTAACC	1068	56	Yan et al.(2004)	Winter
			Intr1/AB/R		TCATCCATCATCAAGGCAAA
	Vrn-A1a		VRN1AF	Dominant	GAAAGGAAAAATTCTGCTCG	650+750	55	Yan et al.(2004)	Spring
			VRN1R		TGCACCTTCCCCCGCCCCAT
	Vrn-A1b		VRN1AF	Dominant	GAAAGGAAAAATTCTGCTCG	≈480		Yan et al.(2004)	Spring
			VRN1R		TGCACCTTCCCGCGCCCCAT
	Vrn-A1c		Intr1/A/F2	Dominant	AGCCTCCACGGTTTGAAAGTAA	1170	58.9	Yan et al.(2004)	Spring
			Intr1/A/R3		AAGTAAGACAACACGAATGTGAGA
	vrn-B1		Intr1/B/F	Recessive	CAAGTGGAACGGTTAGGACA	1149	56.4	Chu et al.(2011)	Winter
			Intr1/B/R4		CAAATGAAAAGGAATGAGAGCA
	Vrn-B1a		Intr/B/F	Dominant	CAAGTGGAACGGTTAGGACA	709	58	Chu et al.(2011)	Spring
			Intr/B/R3		CTCATGCCAAAAATTGAAGATGA
	Vrn-B1b		Vrn-P7_F	Dominant	CCAATCTCACATGCCTCCAA	215 or 252	59	Santra et al.(2009)	Spring
			Vrn-P7_R		ATGCGCCATGAACAACAAAG
	vrn-D1		Intr1/D/F	Recessive	GTTGTCTGCCTCATCAAATCC	997	61	Fu et al. (2005)	Winter
			Intr1/D/R4		AAATGAAAAGGAACGAGAGCG
	Vrn-D1a		Intr1/D/F	Dominant	GTTGTCTGCCTCATCAAATCC	1671	61	Fu et al. (2005)	Spring
			Intr/D/R3		GGTCACTGGTGGTCTGTGC
	Vrn-D1b		VRN1DF	Dominant	CGACCCGGGCGGCACGAGTG	612	65	Zhang et al. (2012)	Spring
			VRN1-SANP161CR		AGGATGGCCAGGCCAAAACG
VRN2	Null allele	ZCCT-A1	V2A-F1	Abscent	CATTAGTTGAGCAATATTTTGA	320	50*	Zhu et al. (2010)	Winter
			V2ABD-R4	Present	TGAATGGGCGAGACCATGAG				Spring
		ZCCT-B1	V2B-F2	Abscent	ATGTGAGAGAGAGACGCAGTA	1126	57	Zhu et al. (2010)	Winter
			V2B-R1	Present	AAGAGATATGTTATATTATCGAAATT				Spring
		ZCCT-D1	V2B-F2	Abscent	TTTGCTAATTCCCATATTGAT	260	50*	Zhu et al. (2010)	Winter
			V2ABD-R3	Present	CAAACCGCATGACATGGACAT				Spring
	Functional allele	ZCCT-A2	VRN2/A2/F4	Abscent	AAAAAGTTAGCGCCATGTAACC	994	58	Distelfeld et al.(2009)	Spring
			VRN2/A2/R4	Present	CTAATAGTGCTGGTGAATGCAG				Winter
		ZCCT-B2	VRN2/B2/F2	Abscent	ATACATATGTCCGCGCCTTC	1106/1107	60	Distelfeld et al.(2009)	Spring
			VRN2/B2/R5	Present	TAACTCCTCCAACCGGTCAA				Winter
		ZCCT-D2	ZCCT-D2-F	Abscent	ATGCCCATGTCATGCAGT	800	62	Kippes et al.(2016)	Spring
			ZCCT-D2-R	Present	TACCGGAACCATCCGAGG				Winter
PPD	Ppd-A1a		TaPpd-A1prodelF	Insensitive	CGTACTCCCTCCGTTTCTTT	338	57	Nishida et al. (2013)	Spring
			TaPpd-A1prodelR3		AATTTACGGGGACCAAATACC
	Ppd-A1b		TaPpd-A1prodelF	Sensitive	CGTACTCCCTCCGTTTCTTT	299	57	Nishida et al. (2013)	Winter
			TaPpd-A1prodelR2		GTTGGGGTCGTTTGGTGGTG
	Ppd-B1a/b		TaPpd-B1proinF1	a= Insensitive	CAGCTCCTCCGTTTGCTTCC	620 or 312	60**	Nishida et al. (2013)	Spring
			TaPpd-B1proinR1	b= Sensitive	CAGAGGAGTAGTCCGCGTGT				Winter
	Ppd-D1a		Ppd-D1_F1	Insensitive	ACGCCTCCCACTACACTG	288	54	Beales et al. (2007)	Spring
			Ppd-D1_R2		CACTGGTGGTAGCTGAGATT
	Ppd-D1b		Ppd-D1_F1	Sensitive	ACGCCTCCCACTACACTG	414	54	Beales et al. (2007)	Winter
			Ppd-D1_R1		GTTGGTTCAAACAGAGAGC
* A touch-down program (57°C down to 51°C for annealing temperature) was performed before the regular program was performed
** A touch-down program (70°C down to 61°C for annealing temperature) was performed before the regular program was performed

## Sheet: Table S3
Physical mapping of VRN and PPD genes based on reported flanking Markers in cM
Gene	Reported flanking markers	Chromosome	Arm	Reference	Position bp	Gene ID	database
Vrn-A1	Xwg644, Xcdo504, Xpsr426	5A	long arm	Galiba et al.(1995)	587411454	TraesCS5A02G391700	IWGSC RefSeq v1.1
Vrn-B1	Xgwm408, Xgwm604	5B	longarm	Leonova et al. (2003)	573802883	TraesCS5B02G396600	IWGSC RefSeq v1.1
Vrn-D1	Xrz395, Xbcd450	5D	long arm	Nelson et al. (1995)	467176609	TraesCS5D02G401500	IWGSC RefSeq v1.1
Vrn-A2	Xbcd402, Xb-Amy-1	5A	long arm	Dubcovsky et al. (1998)	698162058	TraesCS5A02G541200	IWGSC RefSeq v1.1
Vrn-B2	SNP62771400, SNP19707472	4B	long arm	Tan et al.(2016)	657515589	TraesCS4B02G372700	IWGSC RefSeq v1.1
Vrn-D2	SNP62771400, SNP19707472	4D	long arm	Tan et al.(2016)	509282253	TraesCS4D02G364400	IWGSC RefSeq v1.1
Vrn-A3 (TaFTA)	wmc283, barc154	7A	short arm	Bonnin et al. (2008)	71669854	TraesCS7A02G115400	IWGSC RefSeq v1.1
Vrn-B3 (TaFTB)	GWM569, ABC158	7B	short arm	McIntosh et al.(2003), Yan et al. (2006)	9703454	TraesCS7B02G013100	IWGSC RefSeq v1.1
Vrn-D3 (TaFTD)	barc295, gwm44	7D	short arm	Bonnin et al. (2008)	68415945	TraesCS7D02G111600	IWGSC RefSeq v1.1
Vrn-D4 *	Xcfd78,Xbarc205	5D	centromeric region	Yoshida et al.(2010)	156572984	TraesCS5D02G118200	IWGSC RefSeq v1.1
Ppd-A1	Xwmc453, Xwmc 181	2A	short arm	Allen et al (2011)	36933684	TraesCS2A02G081900	IWGSC RefSeq v1.1
Ppd-B1	XE36M54-312, XE36M52-97	2B	short arm	Mohler et al.(2004)	67078632	LOC119362183	NCBI
Ppd-D1	Xfba400-2D, Xcdo1379-2D	2D	short arm	Börner et al.(2002)	33953403	TraesCS2D01G079600	IWGSC RefSeq v1.1
* found only in D genome

## Sheet: Table S4
Student’s t-test results of significant heading date difference between panelt1 and panel2
Difference Scores Calculations
subset1
N1: 162
df1 = N - 1 = 162 - 1 = 161
M1: 153.24
SS1: 426.01
s21 = SS1/(N - 1) = 426.01/(162-1) = 2.65
subset2
N2: 213
df2 = N - 1 = 213 - 1 = 212
M2: 152.32
SS2: 1547.46
s22 = SS2/(N - 1) = 1547.46/(213-1) = 7.3
T-value Calculation
s2p = ((df1/(df1 + df2)) * s21) + ((df2/(df2 + df2)) * s22) = ((161/373) * 2.65) + ((212/373) * 7.3) = 5.29
s2M1 = s2p/N1 = 5.29/162 = 0.03
s2M2 = s2p/N2 = 5.29/213 = 0.02
t = (M1 - M2)/√(s2M1 + s2M2) = 0.93/√0.06 = 3.87
the t-value is 3.86811. The p-value is .000065. The result is significant at p < .01.

## Sheet: Table S5
ANOVA of climatic variable and heading date depending on location and year
Source of variance	Mean square	%	F-value	Pr > F
Tmax*Genotype*Location	283.123	0.531606	14.87	<.0001
Daylength*Genotype*Location	179.956	0.337894	6.25	<.0001
Radiation*Genotype*Location	69.502	0.1305	5.29	<.0001
Error	0.1233
ANOVA of climatic variable and heading date depending on year
Source of variance	Mean square	%	F-value	Pr > F
Tmax*Genotype*Year	394.442	0.699487	11.64	<.0001
Daylength*Genotype*Year	66.0961	0.117212	2.59	<.0001
Radiation*Genotype*Year	103.364	0.183301	6.25	<.0001
Error	0.1343

## Sheet: Table S6
Pearson coefficients of correlations between HD and the environmental parameters
Pearson coefficients of correlation (r)
Location	Tmax_Win	Tmax_Spr	Tmin_win	Tmin_Spr	G.Rad_Win	G.Rad_Spr	Precip_Win	Precip_Spr
Loc1	-0.10*	-0.98**	-0.35**	-0.98**	0.99**	0.99**	0.77**	0.95**
Loc2	-0.31**	-0.91**	-0.18**	-0.79**	0.2*	0.92**	0.74**	0.78**
Loc3	-0.16**	-0.93**	-0.23**	-0.81**	0.74**	1**	-0.35**	-0.88**
Loc4	-0.04**	-0.83**	0	0	0.75**	0.94**	0.64**	0.68**
Loc5	0.02**	-0.25**	-0.04	-0.04*	0.97**	0.92**	-0.75**	-0.21**
Loc6	0.06*	-0.26**	0	0	0.99**	0.33**	0.97**	-0.13**
** Significance at the 0.01 probability level
Pearson coefficients of partial correlation (r´)
HD_winter			Variable Z					HD_spring			Variable Z
Location	Variable X	Variable Y	Tmax	Tmin	G.rad	Precip		Location	Variable X	Variable Y	Tmax	Tmin	G.rad	Precip
Loc1	HD	Tmax		-0.10**	-0.59**	-0.62**		Loc1	HD	Tmax		-0.89**	-0.83**	-0.78**
	HD	Tmin	-0.12**		-0.06**	-0.92**			HD	Tmin	-0.83**		-0.84**	-0.83**
	HD	G.rad	0.99**	0.99**		0.97**			HD	G.rad	0.86**	0.91**		0.89**
	HD	Precip	0.85**	0.93**	0.00**				HD	Precip	0.15**	0.42**	-0.15**
Loc2	HD	Tmax		-0.20**	-0.33**	0.86**		Loc2	HD	Tmax		-0.97**	-0.95**	-0.97**
	HD	Tmin	-0.41**		-0.25**	0.89**			HD	Tmin	-0.74**		-0.96**	-0.96**
	HD	G.rad	0.24**	0.22**		0.32**			HD	G.rad	0.96**	0.98**		0.86**
	HD	Precip	0.93**	0.95**	0.76**				HD	Precip	0.94**	0.96**	-0.56**
Loc3	HD	Tmax		-0.18**	-0.23**	0.91**		Loc3	HD	Tmax		-0.98**	-0.75**	-0.72**
	HD	Tmin	-0.18**		-0.20**	1.00**			HD	Tmin	-0.71**		-0.62**	-0.45**
	HD	G.rad	0.99**	1.00**		0.99**			HD	G.rad	0.99**	1.00**		0.99**
	HD	Precip	-0.92**	-0.98**	0.99**				HD	Precip	0.37**	-0.70**	-0.41**
Loc4	HD	Tmax		-0.07**	-0.14**	0.87**		Loc4	HD	Tmax		-0.74**	-0.80**	-0.62**
	HD	Tmin	-0.33**		-0.28**	0.43**			HD	Tmin	-0.18**		-0.25**	-0.69**
	HD	G.rad	-0.30**	0.98**		0.90**			HD	G.rad	1.00**	0.92**		0.17**
	HD	Precip	0.46**	-0.08**	0.86**				HD	Precip	0.96**	0.98**	0.84**
Loc5	HD	Tmax		-0.08**	-0.39**	0.56**		Loc5	HD	Tmax		-0.13**	-0.33**	-0.18**
	HD	Tmin	-0.10**		-0.16**	0.45**			HD	Tmin	-0.12**		0.76**	-0.87**
	HD	G.rad	0.94**	0.98**		0.99**			HD	G.rad	0.95**	0.96**		0.98**
	HD	Precip	-0.66**	-0.81**	0.94**				HD	Precip	0.12**	0.85**	0.84**
Loc6	HD	Tmax		0.09**	-0.28**	0.71**		Loc6	HD	Tmax		-0.20**	-0.35**	-0.23**
	HD	Tmin	-0.16**		-0.05**	0.21**			HD	Tmin	-0.05**		-0.72**	-0.87**
	HD	G.rad	0.97**	1.00**		0.89**			HD	G.rad	0.85**	0.38**		0.58**
	HD	Precip	0.93**	0.97**	0.07**				HD	Precip	0.02**	-0.71**	-0.52**
Variable "Z" is considered as covariate in the correlation (X, Y, Z)
** Significance at the 0.01 probability level
Variable Z is the covariate that can affect or not the correlation between variable X (Heading date) and variable Y (Tmax, Tmin, G.radiation, Precipitation). In the correlation (HD, Tmax), the covariate Z is Tmin, G.rad, Precipitation

## Sheet: Table S7
PCR screening of 213 cultivars at known VRN and PPD genes					VRN1										VRN2						PPD-1
															Null allele			Functional allele
Genotype	Cultivar name	Year of Release	Origin	Type	vrn-A1	Vrn-A1a	Vrn-A1b	Vrn-A1c	vrn-B1	Vrn-B1a	Vrn-B1b	vrn-D1	Vrn-D1a	Vrn-D1b	ZCCT-A1	ZCCT-B1	ZCCT-D1	ZCCT-A2	ZCCT-B2	ZCCT-D2	Ppd-A1a	Ppd-A1b	Ppd-B1a/b	Ppd-D1a	Ppd-D1b
Bri_003	Jafet	2008	Germany	Winter	+	-	-	-	+	-	-	+	-	-	+	-	+	-	+	+	-	-	-	-	+
Bri_005	Rebell	2013	Germany	Winter	+	-	-	-	+	-	-	+	-	-	+	-	+	-	+	+	-	-	-	-	+
Bri_006	Memory	2013	Germany	Winter	+	-	-	-	+	-	-	+	-	-	+	-	+	-	+	+	-	-	-	-	+
Bri_007	Kurt	2013	Germany	Winter	+	-	-	-	+	-	-	+	-	-	+	-	+	-	+	+	-	-	-	-	+
Bri_008	Zappa	2009	Germany	Winter	+	-	-	-	+	-	-	+	-	-	+	-	+	-	+	+	-	-	-	-	+
Bri_010	Gordian	2013	Germany	Winter	+	-	-	-	+	-	-	+	-	-	+	-	+	-	+	+	-	-	-	-	+
Bri_011	Mentor	2012	Germany	Winter	+	-	-	-	+	-	-	+	-	-	+	-	+	-	+	+	-	-	-	-	+
Bri_012	Meister	2010	Germany	Winter	+	-	-	-	+	-	-	+	-	-	+	-	+	-	+	+	-	-	-	-	+
Bri_015	Profilus	2008	Germany	Winter	+	-	-	-	+	-	-	+	-	-	+	-	+	-	+	+	-	-	-	-	+
Bri_017	KWS Pius	2010	Germany	Winter	+	-	-	-	+	-	-	+	-	-	+	-	+	-	+	+	-	-	-	-	+
Bri_018	Paroli	2004	Germany	Winter	+	-	-	-	+	-	-	+	-	-	+	-	+	-	+	+	-	-	-	-	+
Bri_019	Estivus	2012	Germany	Winter	+	-	-	-	+	-	-	+	-	-	+	-	+	-	+	+	-	-	-	-	+
Bri_020	Kronjuwel	1980	Germany	Winter	+	-	-	-	+	-	-	+	-	-	+	-	+	-	+	+	-	-	-	-	+
Bri_021	Desamo	2013	Germany	Winter	+	-	-	-	+	-	-	+	-	-	+	-	+	-	+	+	-	-	-	-	+
Bri_022	Carenius	2006	Germany	Winter	+	-	-	-	+	-	-	+	-	-	+	-	+	-	+	+	-	-	-	-	+
Bri_023	Mulan	2006	Germany	Winter	+	-	-	-	+	-	-	+	-	-	+	-	+	-	+	+	-	-	-	-	+
Bri_024	Kredo	2009	Germany	Winter	+	-	-	-	+	-	-	+	-	-	+	-	+	-	+	+	-	-	-	-	+
Bri_025	Nelson	2011	Germany	Winter	+	-	-	-	+	-	-	+	-	-	+	-	+	-	+	+	-	-	-	-	+
Bri_026	Patras	2012	Germany	Winter	+	-	-	-	+	-	-	+	-	-	+	-	+	-	+	+	-	-	-	+	-
Bri_027	Götz	1978	Germany	Winter	+	-	-	-	+	-	-	+	-	-	+	-	+	-	+	+	-	-	-	-	+
Bri_029	Anapolis	2013	Germany	Winter	+	-	-	-	+	-	-	+	-	-	+	-	+	-	+	+	-	-	-	-	+
Bri_031	Biscay	2000	Germany	Winter	+	-	-	-	+	-	-	+	-	-	+	-	+	-	+	+	-	-	-	-	+
Bri_032	Capone	2012	Germany	Winter	+	-	-	-	+	-	-	+	-	-	+	-	+	-	+	+	-	-	-	-	+
Bri_033	Tabasco	2008	Germany	Winter	+	-	-	-	+	-	-	+	-	-	+	-	+	-	+	+	-	-	-	-	+
Bri_034	Kometus	2011	Germany	Winter	+	-	-	-	+	-	-	+	-	-	+	-	+	-	+	+	-	-	-	+	-
Bri_035	Cubus	2002	Germany	Winter	+	-	-	-	+	-	-	+	-	-	+	-	+	-	+	+	-	-	-	-	+
Bri_036	Edward	2013	Germany	Winter	+	-	-	-	+	-	-	+	-	-	+	-	+	-	+	+	-	-	-	-	+
Bri_037	Famulus	2010	Germany	Winter	+	-	-	-	+	-	-	+	-	-	+	-	+	-	+	+	-	-	-	-	+
Bri_038	Dekan	1999	Germany	Winter	+	-	-	-	+	-	-	+	-	-	+	-	+	-	+	+	-	-	-	-	+
Bri_039	SW Topper	2002	Germany	Winter	+	-	-	-	+	-	-	+	-	-	+	-	+	-	+	+	-	-	-	-	+
Bri_040	Matrix	2010	Germany	Winter	+	-	-	-	+	-	-	+	-	-	+	-	+	-	+	+	-	-	-	-	+
Bri_041	Jenga	2007	Germany	Winter	+	-	-	-	+	-	-	+	-	-	+	-	+	-	+	+	-	-	-	-	+
Bri_042	Linus	2010	Germany	Winter	+	-	-	-	+	-	-	+	-	-	+	-	+	-	+	+	-	-	-	-	+
Bri_044	Forum	2012	Germany	Winter	+	-	-	-	+	-	-	+	-	-	+	-	+	-	+	+	-	-	-	-	+
Bri_045	Colonia	2011	Germany	Winter	+	-	-	-	+	-	-	+	-	-	+	-	+	-	+	+	-	-	-	-	+
Bri_046	Transit	1994	Germany	Winter	+	-	-	-	+	-	-	+	-	-	+	-	+	-	+	+	-	-	-	-	+
Bri_047	Potenzial	2006	Germany	Winter	+	-	-	-	+	-	-	+	-	-	+	-	+	-	+	+	-	-	-	-	+
Bri_049	Tarso	1994	Germany	Winter	+	-	-	-	+	-	-	+	-	-	+	-	+	-	+	+	-	-	-	-	+
Bri_050	Hermann	2004	Germany	Winter	+	-	-	-	+	-	-	+	-	-	+	-	+	-	+	+	-	-	-	-	+
Bri_051	Glaucus	2011	Germany	Winter	+	-	-	-	+	-	-	+	-	-	+	-	+	-	+	+	-	-	-	-	+
Bri_052	Tuareg	2005	Germany	Winter	+	-	-	-	+	-	-	+	-	-	+	-	+	-	+	+	-	-	-	-	+
Bri_053	Atomic	2012	Germany	Winter	+	-	-	-	+	-	-	+	-	-	+	-	+	-	+	+	-	-	-	-	+
Bri_054	Tobak	2011	Germany	Winter	+	-	-	-	+	-	-	+	-	-	+	-	+	-	+	+	-	-	-	-	+
Bri_055	Pionier	2013	Germany	Winter	+	-	-	-	+	-	-	+	-	-	+	-	+	-	+	+	-	-	-	-	+
Bri_056	Manager	2006	Germany	Winter	+	-	-	-	+	-	-	+	-	-	+	-	+	-	+	+	-	-	-	-	+
Bri_057	Gourmet	2013	Germany	Winter	+	-	-	-	+	-	-	+	-	-	+	-	+	-	+	+	-	-	-	-	+
Bri_058	Limes	2003	Germany	Winter	+	-	-	-	+	-	-	+	-	-	+	-	+	-	+	+	-	-	-	-	+
Bri_059	Ritmo	1993	Germany	Winter	+	-	-	-	+	-	-	+	-	-	+	-	+	-	+	+	-	-	-	-	+
Bri_060	Kalahari	2010	Germany	Winter	+	-	-	-	+	-	-	+	-	-	+	-	+	-	+	+	-	-	-	-	+
Bri_061	Intro	2011	Germany	Winter	+	-	-	-	+	-	-	+	-	-	+	-	+	-	+	+	-	-	-	-	+
Bri_062	Oxal	2010	Germany	Winter	+	-	-	-	+	-	-	+	-	-	+	-	+	-	+	+	-	-	-	-	+
Bri_063	Zobel	2006	Germany	Winter	+	-	-	-	+	-	-	+	-	-	+	-	+	-	+	+	-	-	-	-	+
Bri_064	Event	2009	Germany	Winter	+	-	-	-	+	-	-	+	-	-	+	-	+	-	+	+	-	-	-	-	+
Bri_065	Joker	2012	Germany	Winter	+	-	-	-	+	-	-	+	-	-	+	-	+	-	+	+	-	-	-	-	+
Bri_066	Global	2009	Germany	Winter	+	-	-	-	+	-	-	+	-	-	+	-	+	-	+	+	-	-	-	-	+
Bri_067	Elixer	2012	Germany	Winter	+	-	-	-	+	-	-	+	-	-	+	-	+	-	+	+	-	-	-	-	+
Bri_068	Fedor	2007	Germany	Winter	+	-	-	-	+	-	-	+	-	-	+	-	+	-	+	+	-	-	-	-	+
Bri_069	Türkis	2004	Germany	Winter	+	-	-	-	+	-	-	+	-	-	+	-	+	-	+	+	-	-	-	-	+
Bri_070	Skagen	2006	Germany	Winter	+	-	-	-	+	-	-	+	-	-	+	-	+	-	+	+	-	-	-	-	+
Bri_071	Greif	1989	Germany	Winter	+	-	-	-	+	-	-	+	-	-	+	-	+	-	+	+	-	-	-	-	+
Bri_072	Esket	2007	Germany	Winter	+	-	-	-	+	-	-	+	-	-	+	-	+	-	+	+	-	-	-	-	+
Bri_073	Primus	2009	Germany	Winter	+	-	-	-	+	-	-	+	-	-	+	-	+	-	+	+	-	-	-	-	+
Bri_074	Skalmeje	2006	Germany	Winter	+	-	-	-	+	-	-	+	-	-	+	-	+	-	+	+	-	-	-	-	+
Bri_075	Genius	2009	Germany	Winter	+	-	-	-	+	-	-	+	-	-	+	-	+	-	+	+	-	-	-	-	+
Bri_076	Enorm	2002	Germany	Winter	+	-	-	-	+	-	-	+	-	-	+	-	+	-	+	+	-	-	-	-	+
Bri_077	Florian	2010	Germany	Winter	+	-	-	-	+	-	-	+	-	-	+	-	+	-	+	+	-	-	-	-	+
Bri_078	Skater	2000	Germany	Winter	+	-	-	-	+	-	-	+	-	-	+	-	+	-	+	+	-	-	-	-	+
Bri_079	Brillant	2005	Germany	Winter	+	-	-	-	+	-	-	+	-	-	+	-	+	-	+	+	-	-	-	-	+
Bri_080	Inspiration	2007	Germany	Winter	+	-	-	-	+	-	-	+	-	-	+	-	+	-	+	+	-	-	-	-	+
Bri_081	Apertus	2013	Germany	Winter	+	-	-	-	+	-	-	+	-	-	+	-	+	-	+	+	-	-	-	-	+
Bri_082	Ellvis	2002	Germany	Winter	+	-	-	-	+	-	-	+	-	-	+	-	+	-	+	+	-	-	-	-	+
Bri_083	Edgar	2010	Germany	Winter	+	-	-	-	+	-	-	+	-	-	+	-	+	-	+	+	-	-	-	-	+
Bri_085	SY Ferry	2012	Germany	Winter	+	-	-	-	+	-	-	+	-	-	+	-	+	-	+	+	-	-	-	-	+
Bri_086	Landsknecht	2013	Germany	Winter	+	-	-	-	+	-	-	+	-	-	+	-	+	-	+	+	-	-	-	-	+
Bri_088	Impression	2005	Germany	Winter	+	-	-	-	+	-	-	+	-	-	+	-	+	-	+	+	-	-	-	-	+
Bri_089	Winnetou	2002	Germany	Winter	+	-	-	-	+	-	-	+	-	-	+	-	+	-	+	+	-	-	-	-	+
Bri_090	Toronto	1990	Germany	Winter	+	-	-	-	+	-	-	+	-	-	+	-	+	-	+	+	-	-	-	-	+
Bri_091	Torrild	2005	Germany	Winter	+	-	-	-	+	-	-	+	-	-	+	-	+	-	+	+	-	-	-	-	+
Bri_092	Contra	1990	Germany	Winter	+	-	-	-	+	-	-	+	-	-	+	-	+	-	+	+	-	-	-	-	+
Bri_093	Schamane	2005	Germany	Winter	+	-	-	-	+	-	-	+	-	-	+	-	+	-	+	+	-	-	-	-	+
Bri_094	Granada	1980	Germany	Winter	+	-	-	-	+	-	-	+	-	-	+	-	+	-	+	+	-	-	-	-	+
Bri_095	KWS Cobalt	2013	Germany	Winter	+	-	-	-	+	-	-	+	-	-	+	-	+	-	+	+	-	-	-	-	+
Bri_096	Tommi	2002	Germany	Winter	+	-	-	-	+	-	-	+	-	-	+	-	+	-	+	+	-	-	-	-	+
Bri_097	Saturn	1973	Germany	Winter	+	-	-	-	+	-	-	+	-	-	+	-	+	-	+	+	-	-	-	-	+
Bri_098	Severin	1980	Germany	Winter	+	-	-	-	+	-	-	+	-	-	+	-	+	-	+	+	-	-	-	-	+
Bri_099	JB Asano	2008	Germany	Winter	+	-	-	-	+	-	-	+	-	-	+	-	+	-	+	+	-	-	-	-	+
Bri_100	Kerubino	2004	Germany	Winter	+	-	-	-	+	-	-	+	-	-	+	-	+	-	+	+	-	-	-	-	+
Bri_101	Arktis	2010	Germany	Winter	+	-	-	-	+	-	-	+	-	-	+	-	+	-	+	+	-	-	-	-	+
Bri_102	Urban	1980	Germany	Winter	+	-	-	-	+	-	-	+	-	-	+	-	+	-	+	+	-	-	-	-	+
Bri_103	Orestis	1988	Germany	Winter	+	-	-	-	+	-	-	+	-	-	+	-	+	-	+	+	-	-	-	-	+
Bri_104	Flair	1996	Germany	Winter	+	-	-	-	+	-	-	+	-	-	+	-	+	-	+	+	-	-	-	-	+
Bri_105	Anthus	2005	Germany	Winter	+	-	-	-	+	-	-	+	-	-	+	-	+	-	+	+	-	-	-	-	+
Bri_106	Bombus	2012	Germany	Winter	+	-	-	-	+	-	-	+	-	-	+	-	+	-	+	+	-	-	-	-	+
Bri_107	Lucius	2006	Germany	Winter	+	-	-	-	+	-	-	+	-	-	+	-	+	-	+	+	-	-	-	-	+
Bri_108	Herzog	1986	Germany	Winter	+	-	-	-	+	-	-	+	-	-	+	-	+	-	+	+	-	-	-	-	+
Bri_109	Sorbas	1985	Germany	Winter	+	-	-	-	+	-	-	+	-	-	+	-	+	-	+	+	-	-	-	-	+
Bri_110	Tabor	1979	Germany	Winter	+	-	-	-	+	-	-	+	-	-	+	-	+	-	+	+	-	-	-	-	+
Bri_111	Terrier	2001	Germany	Winter	+	-	-	-	+	-	-	+	-	-	+	-	+	-	+	+	-	-	-	-	+
Bri_112	Magister	2005	Germany	Winter	+	-	-	-	+	-	-	+	-	-	+	-	+	-	+	+	-	-	-	-	+
Bri_113	Altos	2000	Germany	Winter	+	-	-	-	+	-	-	+	-	-	+	-	+	-	+	+	-	-	-	-	+
Bri_114	Progress	2007	Germany	Winter	+	-	-	-	+	-	-	+	-	-	+	-	+	-	+	+	-	-	-	-	+
Bri_115	Xantippe	2011	Germany	Winter	+	-	-	-	+	-	-	+	-	-	+	-	+	-	+	+	-	-	-	-	+
Bri_116	Avenir	2013	Germany	Winter	+	-	-	-	+	-	-	+	-	-	+	-	+	-	+	+	-	-	-	-	+
Bri_117	Pantus	1966	Germany	Winter	+	-	-	-	+	-	-	+	-	-	+	-	+	-	+	+	-	-	-	-	+
Bri_118	Drifter	1999	Germany	Winter	+	-	-	-	+	-	-	+	-	-	+	-	+	-	+	+	-	-	-	-	+
Bri_119	Joss	1972	Germany	Winter	+	-	-	-	+	-	-	+	-	-	+	-	+	-	+	+	-	-	-	-	+
Bri_120	Kranich	2007	Germany	Winter	+	-	-	-	+	-	-	+	-	-	+	-	+	-	+	+	-	-	-	-	+
Bri_121	Sperber	1982	Germany	Winter	+	-	-	-	+	-	-	+	-	-	+	-	+	-	+	+	-	-	-	-	+
Bri_122	Discus	2007	Germany	Winter	+	-	-	-	+	-	-	+	-	-	+	-	+	-	+	+	-	-	-	+	-
Bri_125	Magnus	2000	Germany	Winter	+	-	-	-	+	-	-	+	-	-	+	-	+	-	+	+	-	-	-	-	+
Bri_126	Disponent	1975	Germany	Winter	+	-	-	-	+	-	-	+	-	-	+	-	+	-	+	+	-	-	-	-	+
Bri_127	Tambor	1993	Germany	Winter	+	-	-	-	+	-	-	+	-	-	+	-	+	-	+	+	-	-	-	-	+
Bri_128	Boxer	2013	Germany	Winter	+	-	-	-	+	-	-	+	-	-	+	-	+	-	+	+	-	-	-	-	+
Bri_129	Sokrates	2001	Germany	Winter	+	-	-	-	+	-	-	+	-	-	+	-	+	-	+	+	-	-	-	-	+
Bri_130	Carisuper	1975	Germany	Winter	+	-	-	-	+	-	-	+	-	-	+	-	+	-	+	+	-	-	-	-	+
Bri_131	Rektor	1980	Germany	Winter	+	-	-	-	+	-	-	+	-	-	+	-	+	-	+	+	-	-	-	-	+
Bri_132	Alves	2010	Germany	Winter	+	-	-	-	+	-	-	+	-	-	+	-	+	-	+	+	-	-	-	-	+
Bri_133	NaturaStar	2002	Germany	Winter	+	-	-	-	+	-	-	+	-	-	+	-	+	-	+	+	-	-	-	-	+
Bri_134	Alidos	1987	Germany	Winter	+	-	-	-	+	-	-	+	-	-	+	-	+	-	+	+	-	-	-	-	+
Bri_135	Monopol	1975	Germany	Winter	+	-	-	-	+	-	-	+	-	-	+	-	+	-	+	+	-	-	-	-	+
Bri_136	Akratos	2004	Germany	Winter	+	-	-	-	+	-	-	+	-	-	+	-	+	-	+	+	-	-	-	-	+
Bri_137	Knirps	1985	Germany	Winter	+	-	-	-	+	-	-	+	-	-	+	-	+	-	+	+	-	-	-	-	+
Bri_138	Bussard	1990	Germany	Winter	+	-	-	-	+	-	-	+	-	-	+	-	+	-	+	+	-	-	-	-	+
Bri_139	Oberst	1980	Germany	Winter	+	-	-	-	+	-	-	+	-	-	+	-	+	-	+	+	-	-	-	-	+
Bri_141	Tiger	2001	Germany	Winter	+	-	-	-	+	-	-	+	-	-	+	-	+	-	+	+	-	-	-	-	+
Bri_142	Ibis	1991	Germany	Winter	+	-	-	-	+	-	-	+	-	-	+	-	+	-	+	+	-	-	-	-	+
Bri_143	Batis	1994	Germany	Winter	+	-	-	-	+	-	-	+	-	-	+	-	+	-	+	+	-	-	-	-	+
Bri_144	Topfit	1972	Germany	Winter	+	-	-	-	+	-	-	+	-	-	+	-	+	-	+	+	-	-	-	-	+
Bri_145	Akteur	2003	Germany	Winter	+	-	-	-	+	-	-	+	-	-	+	-	+	-	+	+	-	-	-	-	+
Bri_146	Ludwig	1998	Germany	Winter	+	-	-	-	+	-	-	+	-	-	+	-	+	-	+	+	-	-	-	-	+
Bri_147	Asketis	1998	Germany	Winter	+	-	-	-	+	-	-	+	-	-	+	-	+	-	+	+	-	-	-	-	+
Bri_148	Aristos	1997	Germany	Winter	+	-	-	-	+	-	-	+	-	-	+	-	+	-	+	+	-	-	-	-	+
Bri_149	Zentos	1989	Germany	Winter	+	-	-	-	+	-	-	+	-	-	+	-	+	-	+	+	-	-	-	-	+
Bri_150	Diplomat	1966	Germany	Winter	+	-	-	-	+	-	-	+	-	-	+	-	+	-	+	+	-	-	-	-	+
Bri_151	Astron	1989	Germany	Winter	+	-	-	-	+	-	-	+	-	-	+	-	+	-	+	+	-	-	-	-	+
Bri_152	Basalt	1980	Germany	Winter	+	-	-	-	+	-	-	+	-	-	+	-	+	-	+	+	-	-	-	-	+
Bri_153	Kormoran	1973	Germany	Winter	+	-	-	-	+	-	-	+	-	-	+	-	+	-	+	+	-	-	-	-	+
Bri_154	Aron	1992	Germany	Winter	+	-	-	-	+	-	-	+	-	-	+	-	+	-	+	+	-	-	-	-	+
Bri_155	KWS Milaneco	2013	Germany	Winter	+	-	-	-	+	-	-	+	-	-	+	-	+	-	+	+	-	-	-	-	+
Bri_156	Aszita	2005	Germany	Winter	+	-	-	-	+	-	-	+	-	-	+	-	+	-	+	+	-	-	-	-	+
Bri_157	Kobold	2014	Germany	Winter	+	-	-	-	+	-	-	+	-	-	+	-	+	-	+	+	-	-	-	-	+
Bri_158	Carimulti	1975	Germany	Winter	+	-	-	-	+	-	-	+	-	-	+	-	+	-	+	+	-	-	-	-	+
Bri_159	Admiral	1968	Germany	Winter	+	-	-	-	+	-	-	+	-	-	+	-	+	-	+	+	-	-	-	-	+
Bri_160	Vuka	1975	Germany	Winter	+	-	-	-	+	-	-	+	-	-	+	-	+	-	+	+	-	-	-	-	+
Bri_161	Benno	1973	Germany	Winter	+	-	-	-	+	-	-	+	-	-	+	-	+	-	+	+	-	-	-	-	+
Bri_162	Apollo	1984	Germany	Winter	+	-	-	-	+	-	-	+	-	-	+	-	+	-	+	+	-	-	-	-	+
Bri_164	Kanzler	1980	Germany	Winter	+	-	-	-	+	-	-	+	-	-	+	-	+	-	+	+	-	-	-	-	+
Bri_165	Kraka	1997	Germany	Winter	+	-	-	-	+	-	-	+	-	-	+	-	+	-	+	+	-	-	-	-	+
Bri_166	Caribo	1968	Germany	Winter	+	-	-	-	+	-	-	+	-	-	+	-	+	-	+	+	-	-	-	-	+
Bri_167	Butaro	2009	Germany	Winter	+	-	-	-	+	-	-	+	-	-	+	-	+	-	+	+	-	-	-	-	+
Bri_168	Konsul	1990	Germany	Winter	+	-	-	-	+	-	-	+	-	-	+	-	+	-	+	+	-	-	-	-	+
Bri_169	Ares	1983	Germany	Winter	+	-	-	-	+	-	-	+	-	-	+	-	+	-	+	+	-	-	-	-	+
Bri_186	KWS Ferrum	2012	Germany	Winter	+	-	-	-	+	-	-	+	-	-	+	-	+	-	+	+	-	-	-	-	+
Bri_188	Cardos	1998	Germany	Winter	+	-	-	-	+	-	-	+	-	-	+	-	+	-	+	+	-	-	-	+	-
Bri_193	Camp Remy	1980	Germany	Winter	+	-	-	-	+	-	-	+	-	-	+	-	+	-	+	+	-	-	-	+	-
Bri_200	Orcas	2010	Germany	Winter	+	-	-	-	+	-	-	+	-	-	+	-	+	-	+	+	-	-	-	+	-
Bri_201	Nimbus	1975	Germany	Winter	+	-	-	-	+	-	-	+	-	-	+	-	+	-	+	+	-	-	-	+	-
Bri_202	Muskat	2010	Germany	Winter	+	-	-	-	+	-	-	+	-	-	+	-	+	-	+	+	-	-	-	+	-
Bri_204	Rumor	2013	Germany	Winter	+	-	-	-	+	-	-	+	-	-	+	-	+	-	+	+	-	-	-	+	-
Bri_207	Kontrast	1990	Germany	Winter	+	-	-	-	+	-	-	+	-	-	+	-	+	-	+	+	-	-	-	-	+
Bri_208	WW 4180 (Kongo)	2012	Germany	Winter	+	-	-	-	+	-	-	+	-	-	+	-	+	-	+	+	-	-	-	-	+
Bri_213	Pegassos	1994	Germany	Winter	+	-	-	-	+	-	-	+	-	-	+	-	+	-	+	+	-	-	-	-	+
Bri_001	Einstein	2002	UK	Winter	+	-	-	-	+	-	-	+	-	-	+	-	+	-	+	+	-	-	-	-	+
Bri_002	Oakley	2005	UK	Winter	+	-	-	-	+	-	-	+	-	-	+	-	+	-	+	+	-	-	-	-	+
Bri_004	Claire	1997	UK	Winter	+	-	-	-	+	-	-	+	-	-	+	-	+	-	+	+	-	-	-	-	+
Bri_009	Chevalier	2005	Austria	Winter	+	-	-	-	+	-	-	+	-	-	+	-	+	-	+	+	-	-	-	+	-
Bri_013	KWS Santiago	2009	UK	Winter	+	-	-	-	+	-	-	+	-	-	+	-	+	-	+	+	-	-	-	-	+
Bri_014	Brigand	1979	UK	Winter	+	-	-	-	+	-	-	+	-	-	+	-	+	-	+	+	-	-	-	-	+
Bri_016	Durin	1975	France	Winter	+	-	-	-	+	-	-	-	+	-	+	-	+	-	+	+	-	-	-	+	+
Bri_028	Robigous	1999	UK	Winter	+	-	-	-	+	-	-	+	-	-	+	-	+	-	+	+	-	-	-	-	+
Bri_030	Solstice	2001	UK	Winter	+	-	-	-	+	-	-	+	-	-	+	-	+	-	+	+	-	-	-	-	+
Bri_043	TJB 990.15	1980	UK	Winter	+	-	-	-	+	-	-	+	-	-	+	-	+	-	+	+	-	-	-	+	-
Bri_084	Maris Huntsman	1971	UK	Winter	+	-	-	-	+	-	-	+	-	-	+	-	+	-	+	+	-	-	-	+	-
Bri_087	Sponsor	1994	France	Winter	+	-	-	-	+	-	-	-	+	-	+	-	+	-	+	+	-	-	-	-	+
Bri_124	Obelisk	1987	NL	Winter	+	-	-	-	+	-	-	+	-	-	+	-	+	-	+	+	-	-	-	-	+
Bri_140	Capelle Desprez	1946	France	Winter	+	-	-	-	+	-	-	+	-	-	+	-	+	-	+	+	-	-	-	-	+
Bri_163	Aquila	1977	GBR	Winter	+	-	-	-	+	-	-	+	-	-	+	-	+	-	+	+	-	-	-	-	+
Bri_171	NS 22/92	1971	Serbia	Winter	+	-	-	-	+	-	-	-	+	-	+	-	+	-	+	+	-	-	-	+	-
Bri_176	Mironovska 808	1963	Ukraine	Winter	+	-	-	-	+	-	-	+	-	-	+	-	+	-	+	+	-	-	-	-	+
Bri_177	Caphorn	2001	France	Winter	+	-	-	-	+	-	-	+	-	-	+	-	+	-	+	+	-	-	-	-	+
Bri_178	Cordiale	2004	GBR	Winter	+	-	-	-	+	-	-	+	-	-	+	-	+	-	+	+	-	-	-	-	+
Bri_179	Apache	1999	CZ	Winter	+	-	-	-	+	-	-	+	-	-	+	-	+	-	+	+	-	-	-	-	+
Bri_180	Premio	2007	France	Winter	+	-	-	-	+	-	-	+	-	-	+	-	+	-	+	+	-	-	-	+	-
Bri_181	Isengrain	1996	France	Winter	+	-	-	-	+	-	-	+	-	-	+	-	+	-	+	+	-	-	-	+	-
Bri_182	Alixan	2005	France	Winter	+	-	-	-	+	-	-	-	+	-	+	-	+	-	+	+	-	-	-	+	-
Bri_183	Boregan	2007	France	Winter	+	-	-	-	+	-	-	+	-	-	+	-	+	-	+	+	-	-	-	-	+
Bri_184	Renesansa	1995	Serbia	Winter	+	-	-	-	-	+	-	+	-	-	+	-	+	-	+	+	-	-	-	-	+
Bri_185	Tremie	1992	France	Winter	+	-	-	-	+	-	-	+	-	-	+	-	+	-	+	+	-	-	-	-	+
Bri_189	Soissons	1987	France	Winter	+	-	-	-	+	-	-	+	-	-	+	-	+	-	+	+	-	-	-	-	+
Bri_191	Arlequin	2007	France	Winter	+	-	-	-	+	-	-	+	-	-	+	-	+	-	+	+	-	-	-	-	+
Bri_195	Avalon	1980	GBR	Winter	+	-	-	-	+	-	-	+	-	-	+	-	+	-	+	+	-	-	-	+	-
Bri_196	Ivanka	1998	Serbia	Winter	+	-	-	-	-	+	-	-	+	-	+	-	+	-	+	+	-	-	-	-	+
Bri_197	Pobeda	1990	Serbia	Winter	+	-	-	-	+	-	-	+	-	-	+	-	+	-	+	+	-	-	-	-	+
Bri_198	NS 66/92	1992	Serbia	Winter	+	-	-	-	+	-	-	+	-	-	+	-	+	-	+	+	-	-	-	-	+
Bri_205	Highbury	1968	GBR	Spring	+	-	-	-	+	-	-	+	-	-	+	-	+	-	+	+	-	-	-	+	-
Bri_210	NS 46/90	1990	Serbia	Winter	+	-	-	-	+	-	-	-	+	-	+	-	+	-	+	+	-	-	-	-	+
Bri_048	Gaucho	1993	USA	Winter	+	-	-	-	+	-	-	+	+	-	+	-	+	-	+	+	-	-	-	-	+
Bri_123	Helios	1980	USA	Winter	+	-	-	-	+	-	-	-	+	-	+	-	+	-	+	+	-	-	-	-	+
Bri_170	Centurk	1971	USA	Winter	+	-	-	-	+	-	-	-	+	-	+	-	+	-	+	+	-	-	-	-	+
Bri_172	Benni multifloret	1980	USA	Winter	+	-	-	-	+	-	-	+	-	-	+	-	+	-	+	+	-	-	-	-	+
Bri_173	Hope	1948	USA	Winter	+	-	-	-	+	-	-	-	+	-	+	-	+	-	+	+	-	-	-	-	+
Bri_174	Vel	1976	USA	Winter	+	-	-	-	+	-	-	-	+	-	+	-	+	-	+	+	-	-	-	-	+
Bri_175	Phoenix	1981	USA	Winter	+	-	-	-	-	+	-	-	+	-	+	-	+	-	+	+	-	-	+	-	-
Bri_187	Triple dirk "S"	1968	Australia	Spring	-	+	-	-	+	-	-	-	+	-	+	-	+	-	+	+	+	-	-	-	-
Bri_190	BCD 1302/83	1983	Moldava	Winter	-	+	-	-	+	-	-	-	+	-	+	-	+	-	+	+	+	-	-	-	-
Bri_192	Sonalika	1967	India	Spring	+	-	-	-	+	-	-	-	+	-	+	-	+	-	+	+	+	-	-	-	-
Bri_194	Cajeme 71	1971	Mexico	Spring	+	-	-	-	-	+	-	-	+	-	+	-	+	-	+	+	-	-	+	-	-
Bri_199	Mex. 3	1971	Mexico	Spring	+	-	-	-	-	+	-	-	+	-	+	-	+	-	+	+	-	-	+	-	-
Bri_203	Florida	1985	USA	Winter	+	-	-	-	+	-	-	+	-	-	+	-	+	-	+	+	-	-	-	-	+
Bri_206	Siete Cerros	1966	Mexico	Spring	+	-	-	-	-	+	-	-	+	-	+	-	+	-	+	+	-	-	+	-	-
Bri_209	INTRO 615	1980	USA	Winter	+	-	-	-	+	-	-	-	+	-	+	-	+	-	+	+	-	-	-	-	+
Bri_211	Mex. 17 bb	1971	Mexico	Winter	+	-	-	-	-	+	-	+	-	-	+	-	+	-	+	+	-	-	+	-	-
Bri_212	Lambriego Inia	1980	Chile	Winter	-	+	-	-	+	-	-	-	+	-	+	-	+	-	+	+	-	-	-	-	+

## Sheet: Table S8
Genotypic variance of QTL TaHd044 compared with VRN and PPD genes
	Source of variance	DF	Type I SS	Mean Square	F Value	Pr > F
	Year	2	37125.8	9281.45	1260.81	<.0001
	Location	5	20291.3	3381.89	459.4	<.0001
	Year*Location	9	11895.9	1699.42	230.85	<.0001
	Genotype	212	19866.5	146.077	47.08	<.0001	Genotypic variance	%	Gene	Position bp	Chromosome
	TaHd044	1	6576.48	6576.48	893.36	<.0001	0.33	33.1	Novel QTL	556662059	3A
	TaHd006	1	232.457	232.457	31.58	<.0001	0.01	1.17	VRN-A2	698507476	5A
	TaHd093	1	0	.	.	.	0	0	VRN-D2	509666717	4D
	TaHd115	1	401.41	401.41	54.53	<.0001	0.02	2.02	VRN-B1	581141294	5B
	TaHd128	1	7.75418	7.75418	1.05	0.3048	0	0.04	VRN-A1	586152803	5A
	TaHd020	1	303.573	303.573	28.7	<.0001	0.02	2.02	close to PPD-A1	70940322	2A
	TaHd030	1	290.346	290.346	35.53	<.0001	0.01	1.17	close to PPD-B1	91836538	2B

## Sheet: Table S9
Fine tuning QTL per location and year in Panel 1
Location	Year	QTL	Marker	Chr	pos	MAF	Flanking	F_Value	Prob	FDR	Explained_gen_Variance	Mark_1	Mark_3	Allele effect
Loc1 48°08'N	2015	TaHd008	AX-158545204	1B	41095790	0.133028	36,273,096 - 51,590,002	26.4685	8.74e-07	0.001306	16.602	153.13	151	2.13
		TaHd017	AX-86184877	1B	687718518	0.411765	687,718,493 - 687,718,518	12.3285	0.000597176	0.034406	7.7141	153.28	152.66	0.62
		TaHd024	BS00064813_51	2A	779295382	0.242009	772,460,881 - 781,710,314	30.2782	1.08875e-07	0.0005498	10.9716	154.89	156.25	-1.36
		TaHd076	AX-158538813	4B	17091460	0.43379	17,090,624 - 17,091,460	15.8801	0.000107138	0.015139	11.3084	153.34	152.66	0.68
		TaHd102	GENE_3500_336	5A	117495484	0.474886	98,329,421 - 125,143,323	16.7031	7.2802e-05	0.012411	11.2447	152.69	153.39	-0.7
		TaHd114	AX-158538901	5A	546531300	0.452055	540,239,141 - 547,383,900	17.8552	4.2576e-05	0.010206	10.8657	152.65	153.37	-0.72
		TaHd120	AX-158565287	5A	698124968	0.472477	689,708,574 - 700, 455,357	25.9757	1.092e-06	0.001306	15.3422	152.62	153.48	-0.86
		TaHd178	AX-111597215	7D	90634513	0.040724	80,696,313 - 94,712,158	35.814	1.7e-08	0.000223	21.4036	153.13	150.72	2.41
	2016	TaHd059	AX-158548744	3B	548044112	0.437788	531,400,517 - 556,486,889	17.7689	4.3676e-05	0.034793	9.9884	140.48	141.53	-1.05
		TaHd088	Tdurum_contig10978_1074	4B	667614273	0.229928	590,156,901 - 612,544,008	26.7483	8.7335e-05	0.0145915	14.7361	145.154	147.629	-2.47488
		TaHd092	AX-158619147	4D	503744119	0.140909	498,241,876 - 512,102,050	31.1671	1.11e-07	0.00037	17.2711	140.97	138	2.97
		TaHd119	AX-158584540	5A	689708574	0.269406	679,138,395 - 689,896,831	18.9378	2.5144e-05	0.022204	10.1496	140.52	141.67	-1.15
	2017	TaHd038	AX-158610976	2D	556054721	0.140271	533,165,115 - 577,108,685	46.3093	2.3838e-10	9.55e-07	22.9793	154.86	152.14	2.72
		TaHd060	AX-158579208	3B	552441534	0.442922	531,400,517 - 556,486,889	26.6303	7.97e-07	0.000824201	16.9197	154.37	155.34	-0.97
		TaHd113	wsnp_Ex_c7383_12655992	5A	481900684	0.251142	478,007,505 - 487,540,032	22.0421	6.06e-06	0.0030738	18.6026	155	154.05	0.95
		TaHd164	BS00006674_51	7A	511497094	0.427907	485,611,893 - 511,497,094	17.0257	6.2333e-05	0.00936296	7.3969	154.38	155.16	-0.78
Loc2 50°44'N	2015	TaHd040	RAC875_c27530_860	2D	630395021	0.472477	628,546,933 - 634,879,867	11.759	0.000772411	0.008523	12.7049	154.47	153.97	0.5
		TaHd102	GENE_3500_336	5A	117495484	0.474886	98,329,421 - 125,143,323	23.0251	3.675e-06	0.003638	11.9511	150.39	151.73	-1.34
		TaHd177	AX-111073271	7D	73548381	0.142202	53,260,043 - 83,063,146	57.9459	2.2451e-12	0	26.3812	151.28	146.83	4.45
	2016	TaHd032	AX-158547474	2B	154252646	0.369863	143,488,881 - 159,888,549	11.5267	0.000867643	0.038023	3.6411	146.66	147.36	-0.7
		TaHd059	AX-111155128	3B	548044112	0.437788	531,400,517 - 556,486,889	16.3642	8.154e-05	0.034217	9.0717	150.41	151.57	-1.16
		TaHd071	AX-158549898	4A	541682624	0.144796	531,236,819 - 555,440,210	17.3364	5.1041e-05	0.010679	9.8557	147.01	145.26	1.75
		TaHd088	Tdurum_contig10978_1074	4B	667614273	0.113978	662,388,150 - 670,730,258	22.3735	0.000441671	0.0278715	5.7007	145.527	143.075	2.452
		TaHd112	BS00022191_51	5A	476402782	0.345455	459,777,087 - 477,393,365	28.5357	3.14e-07	0.000472	7.95	146.25	145.2	1.05
		TaHd131	AX-158621334	5B	655450076	0.438914	650,133,415 - 658,962,357	14.8302	0.000169814	0.018229	6.581	147.26	146.51	0.75
		TaHd133	wsnp_Ra_c17541_26430903	5D	94339848	0.463303	90,352,453 - 96,766,280	50.2125	4.31e-11	0	24.0374	146.35	147.56	-1.21
	2017	TaHd061	BS00066466_51	3B	553733007	0.265116	531,400,517 - 561,094,273	21.173	8.601e-06	0.001899	10.2149	149.01	149.62	-0.61
		TaHd085	AX-158598874	4B	575905334	0.0547945	570,223,560 - 582,150,443	14.7155	0.000179921	0.009127	9.5689	149.09	149.92	-0.83
		TaHd102	GENE_3500_336	5A	117495484	0.474886	98,329,421 - 125,143,323	31.1067	1.04e-07	0.00011	15.4596	148.87	149.42	-0.55
		TaHd120	AX-158565287	5A	698124968	0.472477	689,708,574 - 700, 455,357	11.8253	0.000747243	0.020427	5.4071	148.97	149.33	-0.36
		TaHd136	AX-111012253	5D	354268986	0.140909	354,268,986 - 364,591,550	24.2316	2.119e-06	0.000839	8.7497	149.24	148.56	0.68
		TaHd173	GENE_2677_330	7B	443852093	0.408257	440,555,110 - 445,028,364	14.9366	0.000161992	0.008553	6.147	148.95	149.37	-0.42
		TaHd177	AX-111073271	7D	73548381	0.142202	53,260,043 - 83,063,146	52.2644	1.9204e-11	0	18.594	149.22	147.68	1.54
Loc3 50°46'N	2015	TaHd036	RAC875_c22328_1356	2B	775368670	0.0825688	770,024,758 - 778,336, 544	15.5919	0.000118078	0.021236	12.1338	157.294	155.536	1.75798
		TaHd111	Kukri_c17430_972	5A	468467263	0.488584	459,777,087 - 477,393,365	20.3692	3.6973e-05	0.022772	14.4325	156.52	155.6	0.92
		TaHd155	wsnp_BQ171182B_Ta_1_1	6B	652640002	0.0818182	651,010,174 - 657,061,081	22.4453	0.000152916	0.038111	15.1983	156.32	154.68	1.64
		TaHd163	AX-158591518	7A	116124115	0.485981	115,814,853 - 116,124,115	16.7239	0.000267285	0.04171	10.7304	156.48	155.52	0.96
		TaHd177	AX-111073271	7D	73548381	0.142202	53,260,043 - 83,063,146	28.2803	2.4553e-05	0.022772	19.0308	156.29	153.55	2.74
	2016	TaHd059	AX-111155128	3B	548044112	0.437788	531,400,517 - 556,486,889	34.5496	2.4e-08	9.9724e-05	13.076	153.79	154.43	-0.64
		TaHd065	AX-158580668	3D	43729571	0.164384	42,789,665 - 45,069,812	28.3752	3.41e-07	0.000278209	25.0404	154.18	153.48	0.7
		TaHd080	BS00018707_51	4B	95108661	0.353488	86,064,624 - 95,186,494	23.4092	3.151e-06	0.000776371	15.222	153.84	154.4	-0.56
		TaHd088	Tdurum_contig10978_1074	4B	667614273	0.244954	615,727,691 - 623,477,041	30.4226	5.961e-06	0.00127453	5.4036	153.987	153.51	0.476667
		TaHd102	GENE_3500_336	5A	117495484	0.474886	98,329,421 - 125,143,323	18.9365	2.425e-05	0.00256786	9.9744	153.8	154.27	-0.47
		TaHd109	BS00066916_51	5A	466013993	0.230415	459,777,087 - 470,971,334	34.7363	2.2e-08	9.9724e-05	15.8213	154.2	153.47	0.73
		TaHd118	TA001299_0711	5A	666706446	0.484163	665,301,472 - 686,547,174	16.4172	7.9291e-05	0.00416611	9.163	154.25	153.81	0.44
		TaHd126	IAAV5683	5B	513608096	0.0681818	513,608,096 - 515,577,945	30.7969	1.17e-07	0.000179957	24.5882	154.09	152.66	1.43
		TaHd143	AX-158566109	6A	506638784	0.417431	503,903,286 -510,246,544	14.2116	0.000231316	0.00727091	13.8371	154.21	153.79	0.42
		TaHd168	AX-158590557	7A	688947056	0.165138	688,947,056 - 688,967,503	22.4706	4.729e-06	0.000949076	15.2632	154.14	153.45	0.69
		TaHd177	AX-111073271	7D	73548381	0.142202	53,260,043 - 83,063,146	24.5905	1.813e-06	0.000641536	15.7145	154.09	152.89	1.2
Loc4 51°47'N	2015	TaHd026	IACX1098	2B	58324615	0.131818	50,123,410 - 62,202,352	17.7435	4.2215e-05	0.010379	12.7336	153.43	154.7	-1.27
		TaHd069	D_contig04964_668	3D	613709181	0.163551	611,558,324 - 614,269,346	26.0251	9.61e-07	0.003326	17.0743	153.36	154.77	-1.41
		TaHd090	AX-158550554	4D	40561790	0.38914	39,122,660 - 43,084,614	15.3828	0.000129979	0.01152	10.6204	153.96	153.1	0.86
		TaHd096	AX-158620979	5A	18837764	0.178082	14,844,440 - 26,130,955	17.571	4.5941e-05	0.010379	14.4337	153.44	154.89	-1.45
		TaHd134	AX-158543080	5D	206103101	0.424658	201,333,651 - 210,800,713	21.2266	8.356e-06	0.005786	13.2401	153.22	154.22	-1
		TaHd149	BobWhite_c23416_168	6B	42318724	0.0859729	36,422,613 - 45,021,305	25.1246	1.412e-06	0.003326	12.0837	153.5	155.91	-2.41
	2016	TaHd008	AX-158545204	1B	41095790	0.133028	36,273,096 - 51,590,002	17.2836	5.2485e-05	0.020189	10.7159	150.39	148.88	1.51
		TaHd018	AX-158561465	1D	11683390	0.460465	11,524,360 - 11,754,646	14.8491	0.000169385	0.028346	8.8728	150.58	150	0.58
		TaHd025	RAC875_c87052_193	2B	18176413	0.154545	18,176,413 - 18,386,107	12.5412	0.000521669	0.042246	9.1851	150.22	151.01	-0.79
		TaHd080	BS00018707_51	4B	95108661	0.353488	86,064,624 - 95,186,494	12.7213	0.00048122	0.041494	5.9016	150.13	150.71	-0.58
		TaHd102	GENE_3500_336	5A	117495484	0.474886	98,329,421 - 125,143,323	28.7118	2.92e-07	0.004049	11.0041	149.94	150.7	-0.76
	2017	TaHd002	AX-111125508	1A	8634114	0.232558	8,329,289 - 10,048,650	13.718	0.000294311	0.00446888	9.061	154.44	153.81	0.63
		TaHd032	AX-158547474	2B	154252646	0.369863	143,488,881 - 159,888,549	19.6959	1.6959e-05	0.000694014	2.7098	154.06	154.73	-0.67
		TaHd037	GENE_1213_138	2D	425743395	0.472477	417,130,569 - 428,825,608	11.759	0.000772411	0.00852299	12.7049	154.47	153.97	0.5
		TaHd062	BS00097383_51	3B	633375071	0.0454545	623,656,449 - 636,269,864	32.6703	5.3e-08	1.5157e-05	7.2829	154.17	155.79	-1.62
		TaHd102	GENE_3500_336	5A	117495484	0.474886	98,329,421 - 125,143,323	53.6178	1.1686e-11	1.62e-07	23.5828	153.83	154.76	-0.93
		TaHd140	AX-108809122	6A	818389	0.155963	287,347 - 2,972,633	34.4443	2.5e-08	1.0252e-05	14.3457	154.46	153.35	1.11
		TaHd158	wsnp_Ex_c18632_27501724	6B	680543072	0.445455	680,308,324 - 680,862,683	24.788	1.65e-06	0.000168049	13.3012	153.99	154.71	-0.72
		TaHd179	AX-158595243	7D	145781043	0.0633484	141,195,382 - 150,001,953	12.5822	0.000511179	0.00660948	2.2274	154.24	155.89	-1.65
Loc5 52°22'N	2015	TaHd026	IACX1098	2B	58324615	0.131818	50,123,410 - 62,202,352	17.7435	4.2215e-05	0.010379	12.7336	153.43	154.7	-1.27
		TaHd050	Excalibur_c14803_1088	3B	370966100	0.284404	367,835,451 - 372,896,058	14.9701	0.000159751	0.034366	8.152	157.91	158.72	-0.81
		TaHd064	TA005738_0654	3B	782845348	0.213636	779,662,814 - 785,674,115	21.8804	6.138e-06	0.00562	11.8117	158.42	157.38	1.04
		TaHd066	AX-158615052	3D	535583661	0.0409091	529,021,359 -538,469,877	13.3989	0.000342188	0.046006	7.9093	158.1	160.43	-2.33
		TaHd122	AX-109317915	5A	26130955	-0.0638449	21,822,390 - 35,631,193	15.1786	0.000351796	0.040304	9.0483	158.333	160.553	-2.22
		TaHd097	wsnp_Ra_rep_c69221_66574148	5A	41427419	0.362385	35,631,193 - 41,458,586	35.2175	1.8e-08	0.000153	18.7462	158.58	157.41	1.17
		TaHd132	BS00024829_51	5B	693611551	0.260274	693,611,551 - 693,679,909	17.1983	5.45e-05	0.017969	8.9764	157.95	158.92	-0.97
		TaHd153	Excalibur_rep_c94584_98	6B	539539566	0.318182	531,523,292 - 539,539,566	18.2415	3.3377e-05	0.014006	10.5798	157.87	158.75	-0.88
	2016	TaHd003	AX-158569579	1A	25922488	0.0863636	22,933,255 - 28,751,901	11.9774	0.000690585	0.026939	8.0995	152.2	153.69	-1.49
		TaHd042	AX-89691002	3A	23829167	0.109091	21,043,648 - 24,581,600	14.1055	0.000242096	0.016242	6.9429	152.38	151.32	1.06
		TaHd043	AX-158613127	3A	79328347	0.0497738	69,497,860 - 83,722,110	44.0375	4.739e-10	5e-06	18.3891	152.15	154.77	-2.62
		TaHd063	AX-158538304	3B	760711086	0.256881	760,709,431 - 760,714,102	20.1974	1.3489e-05	0.003356	13.3901	152.53	151.68	0.85
		TaHd151	AX-158529603	6B	88826937	0.104545	84,846,642 - 94,000,039	21.4886	7.347e-06	0.002826	13.8609	152.15	153.66	-1.51
		TaHd181	AX-89664808	7D	581297867	0.13242	575,365,411 - 582,509,671	16.3221	8.3194e-05	0.009176	7.9004	152.41	151.39	1.02
	2017	TaHd035	RAC875_c16752_283	2B	745716997	0.0825688	745,716,997 - 746,131,888	15.5919	0.000118078	0.021236	12.1338	154.89	156.25	-1.36
		TaHd060	AX-158579208	3B	552441534	0.442922	531,400,517 - 561,094,273	20.2718	1.2981e-05	0.007424	14.9041	154.68	155.51	-0.83
		TaHd085	AX-158598874	4B	575905334	0.0547945	570,223,560 - 582,150,443	14.6775	0.000183265	0.028515	8.4972	154.91	156.34	-1.43
		TaHd089	AX-158583760	4D	14847876	0.0416667	10,138,474 - 16,680,532	18.2674	3.3294e-05	0.011721	14.1969	154.9	156.57	-1.67
		TaHd111	Kukri_c17430_972	5A	468467263	0.488584	459,777,087 - 477,393,365	23.2756	3.265e-06	0.00411	10.8187	155.41	154.56	0.85
		TaHd177	AX-111073271	7D	73548381	0.142202	53,260,043 - 83,063,146	41.7835	1e-09	1.6e-05	12.5103	155.14	152.78	2.36
Loc6 54°19'N	2015	TaHd095	BS00079189_51	5A	15851069	0.425926	14,844,440 - 26,130,955	22.6022	4.454e-06	0.025742	12.5149	166.8	169.21	-2.41
		TaHd122	AX-109317915	5A	26130955	0.105385	21,822,390 - 35,631,193	20.2968	7.951e-06	0.00314837	14.6151	154.524	153.382	1.142
	2017	TaHd008	AX-158545204	1B	41095790	0.133028	36,273,096 - 51,590,002	21.9139	6.124e-06	0.00272713	12.5048	154.74	152.65	2.09
		TaHd050	Excalibur_c14803_1088	3B	370966100	0.284404	367,835,451 - 372,896,058	22.687	4.347e-06	0.00236398	16.1799	154.34	155.25	-0.91
		TaHd091	RAC875_c61493_327	4D	166147990	0.493213	163,067,252 - 169,720,006	19.2928	2.0462e-05	0.0057663	15.3096	154.99	154.18	0.81
		TaHd102	GENE_3500_336	5A	117495484	0.474886	98,329,421 - 125,143,323	39.0885	4e-09	5.1177e-05	15.7104	154.12	155.19	-1.07
		TaHd163	AX-158591518	7A	116124115	0.485981	115,670,157 - 116,124,115	21.3188	8.149e-06	0.00340867	12.4239	155.06	154.2	0.86

## Sheet: Table S10
Epistatic interactions detected in panel 1
QTL1	Marker1	Chr. Marker1	Pos. Marker1	QTL2	Marker2	Chr. Marker2	Pos. Marker2	Epi_F_Value	Epi_Prob_F	Epi_FDR	Genetic explaination %	Allele effect
TaHd008	AX-158545204	1B	41095790	TaHd120	AX-158565287	5A	698124968	16.5683	2.21751e-09	5.38573e-06	3.76265	1.97172
TaHd011	AX-89615400	1B	566980275	TaHd145	GENE_4208_229	6A	613483581	10.3362	3.057e-06	8.57788e-05	0.994184	-0.782321
TaHd011	AX-89615400	1B	566980275	TaHd159	Kukri_c66579_206	6B	712672683	10.2849	3.25332e-06	8.93071e-05	1.26717	1.95251
TaHd016	AX-89537486	1B	671196915	TaHd127	BS00076169_51	5B	555179293	9.85207	5.54581e-06	0.000127065	0.818557	0.786757
TaHd032	AX-158547474	2B	154252646	TaHd150	TA003528_0548	6B	71038456	13.5896	6.5231e-08	1.16968e-05	0.823143	1.9797
TaHd050	Excalibur_c14803_1088	3B	370966100	TaHd001	Kukri_c8390_1102	1A	6323655	9.53117	8.36889e-06	0.000169049	0.137934	-1.6935
TaHd056	AX-158536736	3B	502922399	TaHd050	Excalibur_c14803_1088	3B	370966100	11.474	7.98867e-07	3.9491e-05	0	-1.68944
TaHd073	AX-110415935	4A	725662722	TaHd120	AX-158565287	5A	698124968	10.0443	4.72832e-06	0.00011404	0.699162	-0.915347
TaHd074	AX-110504460	4B	13427465	TaHd120	AX-158565287	5A	698124968	10.2688	3.34166e-06	9.06927e-05	0.0876518	-0.886591
TaHd076	AX-158538813	4B	17091460	TaHd120	AX-158565287	5A	698124968	9.55663	8.00719e-06	0.000163685	0.423897	1.74385
TaHd077	AX-158583100	4B	49936874	TaHd085	AX-158598920	4B	575908171	12.0714	3.89668e-07	2.71685e-05	0.000690027	-1.35714
TaHd078	AX-158583105	4B	52833650	TaHd085	AX-158598920	4B	575908171	10.5052	2.56921e-06	7.68848e-05	0.143039	1.9537
TaHd079	AX-158583099	4B	76127758	TaHd085	AX-158598920	4B	575908171	10.4212	2.77845e-06	8.10842e-05	0.0690034	1.93709
TaHd082	AX-158583101	4B	226851988	TaHd085	AX-158598920	4B	575908171	11.0711	1.27019e-06	5.08627e-05	0.000922101	0.972545
TaHd083	AX-158550351	4B	295048265	TaHd050	Excalibur_c14803_1088	3B	370966100	11.4918	7.82115e-07	3.9026e-05	0.0737495	-1.1014
TaHd083	AX-158550351	4B	295048265	TaHd131	AX-158621334	5B	655450076	9.53057	8.16159e-06	0.000165811	0.000133509	-1.08835
TaHd101	AX-110574552	5A	88032042	TaHd120	AX-158565287	5A	698124968	9.90665	5.22488e-06	0.000122274	0.398964	-1.11375
TaHd120	AX-158565287	5A	698124968	TaHd026	IACX1098	2B	58324615	10.8252	1.70667e-06	6.06862e-05	0.179816	-1.20296
TaHd120	AX-158565287	5A	698124968	TaHd050	Excalibur_c14803_1088	3B	370966100	9.64994	7.19199e-06	0.000152971	0.00381553	0.835746
TaHd120	AX-158565287	5A	698124968	TaHd094	BS00100185_51	5A	14844440	10.3874	2.89453e-06	8.28494e-05	0.120946	0.910468
TaHd120	AX-158565287	5A	698124968	TaHd097	wsnp_Ra_rep_c69221_66574148	5A	41427419	10.6129	2.2391e-06	7.0926e-05	0.00880113	-1.01758
TaHd120	AX-158565287	5A	698124968	TaHd102	GENE_3500_336	5A	117495484	12.0932	3.79769e-07	2.70365e-05	0.000619451	-0.907024
TaHd120	AX-158565287	5A	698124968	TaHd106	BS00062996_51	5A	304460984	9.90407	5.24129e-06	0.0001225	0.0132712	-0.868234
TaHd120	AX-158565287	5A	698124968	TaHd107	RAC875_c12507_531	5A	393918811	10.1355	3.98545e-06	0.000101587	0.0664478	1.03087
TaHd120	AX-158565287	5A	698124968	TaHd130	AX-158621280	5B	646230623	9.58959	7.59239e-06	0.000158373	0.0542974	1.05071
TaHd120	AX-158565287	5A	698124968	TaHd133	wsnp_Ra_c17541_26430903	5D	94339848	12.1561	3.52594e-07	2.62671e-05	0.0037993	1.0181
TaHd129	AX-111486916	5B	587071168	TaHd077	AX-158583100	4B	49936874	10.4185	2.76698e-06	8.08506e-05	0.0373583	-2.06418
TaHd129	AX-111486916	5B	587071168	TaHd078	AX-158583105	4B	52833650	9.5095	8.53719e-06	0.000171084	0.065903	-1.18798
TaHd129	AX-111486916	5B	587071168	TaHd079	AX-158583099	4B	76127758	9.42218	9.26485e-06	0.000181463	0.229097	0.967278
TaHd139	BS00003995_51	5D	558242589	TaHd102	GENE_3500_336	5A	117495484	13.7452	5.38182e-08	1.05236e-05	0.034244	1.95828
TaHd146	AX-158589441	6B	23619520	TaHd050	Excalibur_c14803_1088	3B	370966100	12.3868	2.65885e-07	2.23757e-05	0	-0.826922
TaHd177	AX-111073271	7D	73548381	TaHd165	wsnp_Ra_rep_c105182_89171305	7A	585066140	17.8726	5.06561e-10	5.38573e-06	0	1.98299

[truncated: 1 more sheets: Table S11]
